# Supplementary material for: The Influence of Personality, Resilience, and Alexithymia on Mental Health During COVID-19 Pandemic
Source: Front Psychol. 2021 Feb 24;12:630751. doi: 10.3389/fpsyg.2021.630751 (PMC7943855; doi:10.3389/fpsyg.2021.630751)
Supplement: Supplementary file 1 [file Data_Sheet_1.zip]

Archive with 2 entries (2 files):
- Figure 1A.html
- __MACOSX/._Figure 1A.html
